# Supplementary material for: COMAN: a web server for comprehensive metatranscriptomics analysis
Source: BMC Genomics. 2016 Aug 11;17:622. doi: 10.1186/s12864-016-2964-z (PMC4982211; doi:10.1186/s12864-016-2964-z)
Supplement: Additional file 1: — The R script to visualise the co-expression network. The input file is generated by COMAN co-expression analysis. (R 8 kb) [file 12864_2016_2964_MOESM1_ESM.r]

#! /usr/bin/env Rscript
# Copyright (C) Yueqiong Ni
# Author: Yueqiong Ni
# University of Hong Kong
# School of Biological Sciences
# Date: 2016/05
#
## Description: 
#	Users of COMAN (a web server for COmprehensive Metatranscriptomics Analysis) can use this script to visualise the 
#	co-expression network, using their preferred styles (e.g. node size and color, cutoff for correlations, network layout).
#	(Notice: For a most updated version of this script, please go to http://sbb.hku.hk/COMAN/files/)
#
## Citation for COMAN (http://sbb.hku.hk/COMAN/)
#	For the latest citation information, pleae check http://sbb.hku.hk/COMAN/citation.psp 
#
## Inputs:
#	1. Pairwise correlations between two functional groups (nodes) (in one condition);
#	2. A subset of functional groups (nodes) of interest, with fold-change as the additional column
#
## Outputs:
#	1. (Static) co-expression network (both PDF and PNG formats);
#	2. The correlations that have been visualised in the network (i.e. after the filtering);
#	3. The nodes in the network, with their belonged communities and degree connectivity; 
#	4. (Interactive) co-expression network.
#
## Other requirements:
#	To make full use of this script, you need to have three key R packages (as well as their dependencies, maybe) installed.
#	You may use this command in R to install them: install.packages(c("igraph", "network", "ndtv"))
#
#################################################
### Run as command line: R --slave --args correlation_Treatment_DE.txt ../../DE_analysis/COG/FunctionalGroups_of_interest.txt < visualise_co-expression_network_COMAN.R
################################################


library(igraph)
# This script utilise igraph package to visualise the static network.


input.net <- commandArgs()[4]
input.DElist <- commandArgs()[5]
#input.net <- "correlation_Treatment_DE.txt"
#input.DElist <- "DE_analysis/COG/FunctionalGroups_of_interest.txt"


#################### Read into the pairwise correlations
myntwk <- read.table(input.net,sep='\t',header=F)
colnames(myntwk) <- c("source","target","weights")


#################### Read into the list of "most varied functional groups" (and the fold-change information)
node_info <- read.table(input.DElist,header=T,sep='\t',stringsAsFactors=F)


#################### Create and edit the network
#help(graph_from_data_frame)
raw_mygraph <- graph.data.frame(myntwk,directed=F,vertices=node_info)
is_simple(raw_mygraph)
raw_mygraph <- simplify(raw_mygraph,remove.multiple=T,remove.loops=T,edge.attr.comb="first")


#################### Filter the network based on cutoff of correlations (Users may define this value; this script uses the 90% percentile of all absolute values)
cut.off <- as.numeric(quantile(abs(E(raw_mygraph)$weights),0.9))
filtered_mygraph <- delete_edges(raw_mygraph, E(raw_mygraph)[abs(weights)<cut.off])
# then remove isolated nodes
iso.nodes <- V(filtered_mygraph)[igraph::degree(filtered_mygraph)==0]
mygraph <- igraph::delete_vertices(filtered_mygraph, iso.nodes)


#################### Generate clusters using random walk algorithm
mycommunity <- cluster_walktrap(mygraph)
#membership(mycommunity)
#modularity(mycommunity)
##### group/filter the modules with fewer than 3 nodes into one module named "0"
my_member <- mycommunity$membership
for (i in 1:length(communities(mycommunity))){
	name <- paste("",i,"",sep='')
	if (length(communities(mycommunity)[[name]]) <= 2){
		my_member[my_member==i]	<- 0 
	}
}


#################### define a suitable R palette
color25 <- c("dodgerblue2","#E31A1C", # red
                "green4",
            	"#6A3D9A", # purple
                "#FF7F00", # orange
                "black","gold1",
                "skyblue2","#FB9A99", # lt pink
                "palegreen2",
                "#CAB2D6", # lt purple
                "#FDBF6F", # lt orange
                "gray70", "khaki2",
                "maroon","orchid1","deeppink1","blue1","steelblue4",
                "darkturquoise","green1","yellow4","yellow3",
                "darkorange4","brown")


############################################################
#********************** visualise the network
############################################################

#################### Change the visualisation styles
V(mygraph)$size <- degree(mygraph)/max(degree(mygraph))*5+1
V(mygraph)$shape <- ifelse(V(mygraph)$Treatment_vs_Control>1, "circle", "square")
V(mygraph)$community <- my_member
V(mygraph)$degree <- degree(mygraph)

e_transp <- ((abs(E(mygraph)$weights)-min(abs(E(mygraph)$weights))+0.1) / (max(abs(E(mygraph)$weights))-min(abs(E(mygraph)$weights))+0.1) )/3
# Use the above to adjust the width and transparency of the edges in the network
E(mygraph)$color <- ifelse(E(mygraph)$weights>0, rgb(0,0,1,e_transp), rgb(1,0,0,e_transp))
E(mygraph)$width <- ((abs(E(mygraph)$weights)-min(abs(E(mygraph)$weights))+0.1) / (max(abs(E(mygraph)$weights))-min(abs(E(mygraph)$weights))+0.1) ) *0.7

layout_force <- layout_with_fr(mygraph,weights=E(mygraph)$weights)
# force-directed layout algorithm within the igraph package


#################### output to file with legend
out.name <- strsplit(input.net, "_",fixed=T)[[1]][2]
pdf(paste("coexpression_network_",out.name,".pdf",sep=""))
layout(matrix(c(1,2), 1,2), widths=c(3,1))

par(mai=c(0.25,0.25,0.25,0.25))
plot(mygraph, layout=layout_force,vertex.color=V(mygraph)$community, vertex.label=NA, vertex.frame.color="black",palette=color25)


plot.new()
non_zero_community <- V(mygraph)$community[V(mygraph)$community!=0]
labels <- paste("Community",sort(unique(non_zero_community)),sep='')
palette(color25)
legend("center",legend=labels, col=sort(unique(non_zero_community)), pch=19,title="Network Communities",cex=085)
dev.off()


#######################################################################################################################################
############################## Output the network and the table containing node network properties
#######################################################################################################################################
out_network <- as_data_frame(mygraph, what="edges")[,1:3]
out_network_filename <- paste("coexpression_network_",out.name,".tsv",sep="")
write.table(out_network,file= out_network_filename, quote=F,sep='\t',row.names=F,col.names=T)

out_nodes <- as_data_frame(mygraph, what="vertices")[,c("name","Treatment_vs_Control","community","degree")]
out_nodes_filename <- paste("coexpression_network_Nodes_",out.name,".tsv",sep="")
write.table(out_nodes,file= out_nodes_filename, quote=F,sep='\t',row.names=F,col.names=T)


#######################################################################################################################################
############################## Extra: interactive network for web use
#######################################################################################################################################
# In order to generate the interactive network, you need to have the following packages installed and loaded.
library(network) 
library(ndtv)


#################### create the network object
net_inter <- network(out_network,vertex.attr=out_nodes,loops=F,multiple=F,bipartite=F,matrix.type="edgelist",ignore.eval=F)

#################### change the visualisation styles
# edge transparency and width 
e_transp <- ((abs(net_inter %e% "weights")-min(abs(net_inter %e% "weights"))) / (max(abs(net_inter %e% "weights"))-min(abs(net_inter %e% "weights"))) )*0.4
net_inter_edge_width <- ((abs(net_inter %e% "weights")-min(abs(net_inter %e% "weights"))+0.1) / (max(abs(net_inter %e% "weights"))-min(abs(net_inter %e% "weights"))+0.1) )*4

# use the same layout (node positions) as the static network above
net_inter %v% "myx" <- layout_force[,1]
net_inter %v% "myy" <- layout_force[,2]
net_inter.dyn <- networkDynamic(base.net=net_inter)
compute.animation(net_inter.dyn,animation.mode='useAttribute',layout.par=list(x="myx",y="myy"))


#################### Generate the web-based interactive network
palette(color25)
render.d3movie(net_inter.dyn, d3.options=list(slider=F,playControls=F), usearrows = F, displaylabels = F, bg="#111111", vertex.border="#ffffff", vertex.col =  (net_inter %v% "community"), vertex.cex = (net_inter %v% "degree")/max(net_inter %v% "degree")*2+1, vertex.sides=ifelse((net_inter %v% 'Treatment_vs_Control')>1,3,4), vertex.rot=ifelse((net_inter %v% 'Treatment_vs_Control')>1,0,45), edge.col = rgb(0,1,1,e_transp), edge.lwd= net_inter_edge_width, vertex.tooltip = paste("<b>Name:</b>", (net_inter %v% 'name') , "<br>", "<b>Degree:</b>", (net_inter %v% 'degree'), "<br>", "<b>Fold-Change:</b>", round(net_inter %v% 'Treatment_vs_Control',digits=3), "<br>", "<b>Community:</b>", (net_inter %v% 'community')), edge.tooltip = paste("<b>Edge weight:</b>", (net_inter %e% "weights" )), launchBrowser=F, filename=paste("Interactive_coexpression_network_",out.name,".html",sep=""), output.mode='HTML')
